# Supplementary material for: Enhanced Energetic Performance via the Combination of Furoxan and Oxa-[5,5]bicyclic Structures
Source: Int J Mol Sci. 2023 May 16;24(10):8846. doi: 10.3390/ijms24108846 (PMC10218447; doi:10.3390/ijms24108846)
Supplement: Supplementary file 1 [file ijms-24-08846-s001.zip]

Archive with 1 entries (1 files):
- ijms-2388371-supplementary.pdf
